# Supplementary material for: Cognitive Enhancement Strategies for Older Adults: An Evaluation of Different Training Modalities to Improve Executive Function—A Systematic Review and Meta-Analysis
Source: J Clin Med. 2024 Feb 25;13(5):1301. doi: 10.3390/jcm13051301 (PMC10931602; doi:10.3390/jcm13051301)
Supplement: Supplementary file 1 [file jcm-13-01301-s001.zip]

Archive with 1 entries (1 files):
- jcm-2887486-supplementary.pdf
